# Supplementary material for: Maternal Ethanol Consumption Alters the Epigenotype and the Phenotype of Offspring in a Mouse Model
Source: PLoS Genet. 2010 Jan 15;6(1):e1000811. doi: 10.1371/journal.pgen.1000811 (PMC2797299; doi:10.1371/journal.pgen.1000811)
Supplement: Table S1 — Summary of significantly up- and down-regulated genes in liver following ethanol exposure in utero. The Diff Score is a transformation of the p-value that provides directionality to the p-value based on the difference between the average signal in the control group versus the ethanol exposed group. For p-values of 0.05, 0.01 and 0.001 the Diff Scores are ±13, ±20, and ±30, respectively. (0.03 MB XLS) [file pgen.1000811.s004.xls]

## Sheet: Sheet1
Down-regulated genes:
Diff Score	ILMN_GENE	DEFINITION
-110.98	C730007P19RIK	Mus musculus RIKEN cDNA C730007P19 gene (C730007P19Rik), mRNA.
-41.532	EG624219	Mus musculus predicted gene, EG624219 (EG624219), mRNA.
-34.642	CYP2B13	Mus musculus cytochrome P450, family 2, subfamily b, polypeptide 13 (Cyp2b13), mRNA.
-29.606	HAMP2	Mus musculus hepcidin antimicrobial peptide 2 (Hamp2), mRNA.
-25.311	LIMA1	Mus musculus LIM domain and actin binding 1 (Lima1), mRNA.
-25.311	SOCS2	Mus musculus suppressor of cytokine signaling 2 (Socs2), mRNA.
-24.886	LOC668047	PREDICTED: Mus musculus similar to ring finger protein 170 (LOC668047), mRNA.
-24.886	SLCO1A4	Mus musculus solute carrier organic anion transporter family, member 1a4 (Slco1a4), mRNA.
-24.258	VLDLR	Mus musculus very low density lipoprotein receptor (Vldlr), mRNA.
-21.776	SULT2A1	Mus musculus sulfotransferase family 2A, dehydroepiandrosterone (DHEA)-preferring, member 1, mRNA
-17.214	CABLES1	Mus musculus CDK5 and Abl enzyme substrate 1 (Cables1), mRNA.
-13.587	CYP17A1	Mus musculus cytochrome P450, family 17, subfamily a, polypeptide 1 (Cyp17a1), mRNA.
Up-regulated genes:
Diff Score	ILMN_GENE	DEFINITION
38.055	D14ERTD449E	Mus musculus DNA segment, Chr 14, ERATO Doi 449, expressed (D14Ertd449e), mRNA.
24.886	LY6E	Mus musculus lymphocyte antigen 6 complex, locus E (Ly6e), mRNA.
18.71	LY6E
13.587	RRM2	Mus musculus ribonucleotide reductase (Rrm2), mRNA
